# Supplementary material for: Proteomic and evolutionary analyses of sperm activation identify uncharacterized genes in Caenorhabditis nematodes
Source: BMC Genomics. 2018 Aug 7;19:593. doi: 10.1186/s12864-018-4980-7 (PMC6081950; doi:10.1186/s12864-018-4980-7)
Supplement: Supplementary file 2 — Proteome data for C. elegans and C. remanei. Un-activated spermatid, membranous organelle, and active sperm proteome data for both species analyzed, including WormBase gene identifiers, protein abundances, and peptide coverage. (XLSX 64 kb) [file 12864_2018_4980_MOESM2_ESM.xlsx]

## Sheet: Read Me
Phillips Lab Sperm Proteomics Data
CE Unactivated
Description		Unactivated, spermatid proteome
Species		C. elegans
Strain		N2
Collection Method		Microfluidic dissection (Shredder v5.0, K. Kasimatis)
Number Males		259
Proteins w/ identical peptide coverage		MSP (highlighted blue); NSPD (highlighted green)
WBGeneID	Protein	MeanCoverage	MeanRelativeNSAF	Biological Function (WormBase)
WormBase gene ID	gene name	mean peptide coverage for MS runs 1 & 2 (given as a percent)	mean normalized spectral abundance frequency for MS runs 1 & 2 (normalized to total worm protein abundance)	biological function as described on WormBase
CE MO
Description		Membranous organelle proteome
Species		C. elegans
Strain		JK574
Collection Method		Testis crushing (Crushinator, K. Kasimatis)
Number Males		maximum 19,075
Proteins w/ identical peptide coverage		F34D6 (highlighted orange); MSP (highlighted blue); NSPD (highlighted green)
WBGeneID	Protein	MeanCoverage	MeanRelativeNSAF	Biological Function (WormBase)
WormBase gene ID	gene name	mean peptide coverage for MS runs 1 & 2 (given as a percent)	mean normalized spectral abundance frequency for MS runs 1 & 2 (normalized to total worm protein abundance)	biological function as described on WormBase
CE Sperm
Description		Activated sperm proteome
Species		C. elegans
Strain		JK574
Collection Method		Testis crushing (Crushinator, K. Kasimatis)
Number Males		maximum 19,075
Proteins w/ identical peptide coverage		F34D6 (highlighted orange); MSP (highlighted blue); SAMS (highlighted yellow)
WBGeneID	Protein	MeanCoverage	MeanRelativeNSAF	Biological Function (WormBase)
WormBase gene ID	gene name	mean peptide coverage for MS runs 1 & 2 (given as a percent)	mean normalized spectral abundance frequency for MS runs 1 & 2 (normalized to total worm protein abundance)	biological function as described on WormBase
CRE Unactivated
Description		Unactivated, spermatid proteome
Species		C. remanei
Strain		EM464
Collection Method		Microfluidic dissection (Shredder v5.0, K. Kasimatis)
Number Males		265
Proteins w/ identical peptide coverage		MSP (highlighted blue); NSPD (highlighted green)
WBGeneID	Protein	MeanCoverage	MeanRelativeNSAF	Ortholog in C. elegans
WormBase gene ID	C. remanei (CRE) gene name	mean peptide coverage for MS runs 1 & 2 (given as a percent)	mean normalized spectral abundance frequency for MS runs 1 & 2 (normalized to total worm protein abundance)	orthologous gene (or gene family) as assigned on WormBase
CRE MO
Description		Membranous organelle proteome
Species		C. remanei
Strain		EM464
Collection Method		Testis crushing (Crushinator, K. Kasimatis)
Number Males		maximum 13,400
Proteins w/ identical peptide coverage		MSP (highlighted blue); NSPD (highlighted green); SAMS (highlighted yellow)
WBGeneID	Protein	MeanCoverage	MeanRelativeNSAF	Ortholog in C. elegans
WormBase gene ID	C. remanei (CRE) gene name	mean peptide coverage for MS runs 1 & 2 (given as a percent)	mean normalized spectral abundance frequency for MS runs 1 & 2 (normalized to total worm protein abundance)	orthologous gene (or gene family) as assigned on WormBase
CRE Sperm
Description		Activated sperm proteome
Species		C. remanei
Strain		EM464
Collection Method		Testis crushing (Crushinator, K. Kasimatis)
Number Males		maximum 13,400
Proteins w/ identical peptide coverage		MSP (highlighted blue); NSPD (highlighted green); SAMS (highlighted yellow)
WBGeneID	Protein	MeanCoverage	MeanRelativeNSAF	Ortholog in C. elegans
WormBase gene ID	C. remanei (CRE) gene name	mean peptide coverage for MS runs 1 & 2 (given as a percent)	mean normalized spectral abundance frequency for MS runs 1 & 2 (normalized to total worm protein abundance)	orthologous gene (or gene family) as assigned on WormBase

## Sheet: CE Unactivated
WBGeneID	Protein	MeanCoverage	MeanRelativeNSAF	Biological Function (WormBase)
WBGene00019433	acdh-3	1.195	0.000897575	embryo development
WBGene00000064	act-2	6.91	0.00705894	actin filament organization
WBGene00000063	act-3	6.91	0.00705894	actin filament organization
WBGene00000066	act-4	7.045	0.0143912	actin filament organization
WBGene00000067	act-5	7.2	0.0106178	actin filament organization
WBGene00000229	atp-2	1.86	0.00176728	ATP synthesis coupled proton transport
WBGene00007308	C04G2.9	1.48	0.00101435	uncharacterized
WBGene00000680	col-106	1.52	0.00194169	cuticular collagen
WBGene00010965	ctc-2	2.38	0.00162856	electron transport chain
WBGene00010794	dld-1	1.21	0.000759786	oxidation-reduction process
WBGene00015248	mai-2	6.42	0.0052731	negative regulation of ATPase activity
WBGene00003162	mdh-1	1.76	0.00220696	oxidation-reduction process
WBGene00003470	msp-152	11.1625	0.046649	sperm motility; oocyte signaling
WBGene00003424	msp-3	11.42	0.0238627	sperm motility; oocyte signaling
WBGene00003430	msp-32	7.63	0.0159505	sperm motility; oocyte signaling
WBGene00003431	msp-33	11.42	0.0238627	sperm motility; oocyte signaling
WBGene00003434	msp-38	3.15	0.00905072	sperm motility; oocyte signaling
WBGene00003442	msp-49	11.42	0.0238627	sperm motility; oocyte signaling
WBGene00003444	msp-51	11.42	0.0238627	sperm motility; oocyte signaling
WBGene00003450	msp-55	11.42	0.0238627	sperm motility; oocyte signaling
WBGene00003456	msp-63	11.42	0.0238627	sperm motility; oocyte signaling
WBGene00022875	msp-74	18.83	0.0393582	sperm motility; oocyte signaling
WBGene00003463	msp-76	11.42	0.0238627	sperm motility; oocyte signaling
WBGene00003466	msp-77	11.42	0.0238627	sperm motility; oocyte signaling
WBGene00003465	msp-78	11.42	0.0238627	sperm motility; oocyte signaling
WBGene00022754	nspd-1	15.71	0.0732995	uncharacterized
WBGene00010633	nspd-2	15.71	0.0732995	uncharacterized
WBGene00043147	nspd-3	15.49	0.0722678	uncharacterized
WBGene00020715	nspd-5	15.49	0.0722678	uncharacterized
WBGene00012781	nspd-7	15.71	0.0732995	uncharacterized
WBGene00021280	nspd-8	15.49	0.0722678	uncharacterized
WBGene00017808	nspd-9	15.49	0.0722678	uncharacterized
WBGene00010419	phi-37	3.955	0.0383455	ATP synthesis coupled proton transport
WBGene00017500	pud-2.2	8.44	0.00617492	uncharacterized
WBGene00004930	sod-1	3.565	0.0136612	oxidation-reduction process
WBGene00020414	T10E9.4	0.925	0.000885388	uncharacterized
WBGene00006754	unc-15	1.775	0.00281028	paramyosin
WBGene00021398	Y38C1AA.7	10.06	0.0143284	uncharacterized
WBGene00013290	Y57G11A.2	1.72	0.00207349	ortholog of vitelline membrane outer layer
WBGene00022002	Y59E9AR.7	11.15	0.0233122	uncharacterized; msp-like
WBGene00022005	Y59H11AM.1	3.15	0.00905072	uncharacterized; msp-like

## Sheet: CE MO
Description	Protein	MeanCoverage	MeanRelativeNSAF	Biological Function (WormBase)
WBGene00000064	act-2	5.59	0.0243272	actin filament organization
WBGene00000063	act-3	5.59	0.0243272	actin filament organization
WBGene00000066	act-4	5.695	0.0495956	actin filament organization
WBGene00000067	act-5	5.6	0.0243913	actin filament organization
WBGene00011474	aldo-1	1.505	0.00128265	glycolytic process
WBGene00007308	C04G2.9	1.08	0.00269225	uncharacterized
WBGene00009394	clec-63	2.19	0.00584927	uncharacterized
WBGene00000802	crt-1	2.78	0.00861457	protein folding; required for sperm development
WBGene00017431	F13H6.3	0.995	0.000901888	uncharacterized
WBGene00044364	F34D6.7	10.34	0.0444946	uncharacterized
WBGene00044365	F34D6.8	10.34	0.0444946	uncharacterized
WBGene00044366	F34D6.9	10.34	0.0444946	uncharacterized
WBGene00001794	gta-1	1.38	0.00250673	metabolic process
WBGene00002005	hsp-1	2.97	0.00677951	heat shock response
WBGene00002007	hsp-3	1.515	0.00302306	heat shock response
WBGene00002010	hsp-6	0.685	0.000759955	heat shock response
WBGene00019001	ipgm-1	1.0375	0.00188536	metabolic process
WBGene00010605	K06G5.1	2.005	0.0058937	uncharacterized
WBGene00019727	M02D8.1	2.285	0.00237658	uncharacterized
WBGene00015248	mai-2	8.26	0.0621508	negative regulation of ATPase activity
WBGene00003162	mdh-1	3.52	0.00283821	oxidation-reduction process
WBGene00003470	msp-152	6.3	0.0113077	sperm motility; oocyte signaling
WBGene00003424	msp-3	6.3	0.0113077	sperm motility; oocyte signaling
WBGene00003430	msp-32	4.21	0.00755801	sperm motility; oocyte signaling
WBGene00003431	msp-33	6.3	0.0113077	sperm motility; oocyte signaling
WBGene00003434	msp-38	6.3	0.0113077	sperm motility; oocyte signaling
WBGene00003442	msp-49	6.3	0.0113077	sperm motility; oocyte signaling
WBGene00003444	msp-51	6.3	0.0113077	sperm motility; oocyte signaling
WBGene00003450	msp-57	6.3	0.0113077	sperm motility; oocyte signaling
WBGene00003451	msp-58	10.39	0.0186496	sperm motility; oocyte signaling
WBGene00003456	msp-63	6.3	0.0113077	sperm motility; oocyte signaling
WBGene00003463	msp-76	6.3	0.0113077	sperm motility; oocyte signaling
WBGene00003466	msp-77	6.3	0.0113077	sperm motility; oocyte signaling
WBGene00003465	msp-78	6.3	0.0113077	sperm motility; oocyte signaling
WBGene00009119	ndk-1	15.03	0.0250971	nucleoside diphosphate phosphorylation
WBGene00022754	nspd-1	6.43	0.0142704	uncharacterized
WBGene00010633	nspd-2	6.43	0.0142704	uncharacterized
WBGene00043147	nspd-3	6.34	0.0140692	uncharacterized
WBGene00020715	nspd-5	6.34	0.0140692	uncharacterized
WBGene00012781	nspd-7	6.43	0.0142704	uncharacterized
WBGene00021280	nspd-8	6.34	0.0140692	uncharacterized
WBGene00017808	nspd-9	6.34	0.0140692	uncharacterized
WBGene00003920	par-5	1.815	0.00188838	development
WBGene00003925	pas-4	4.35	0.00752804	proteolysis
WBGene00003962	pdi-1	1.235	0.000965098	cell redox homeostasis
WBGene00003963	pdi-2	0.935	0.00350362	cell redox homeostasis
WBGene00019061	phi-38	2.455	0.00287269	uncharacterized
WBGene00021236	pud-1.2	4.64	0.0221221	uncharacterized
WBGene00017500	pud-2.2	10.065	0.0127707	uncharacterized
WBGene00011156	R09B3.3	8.24	0.0168946	development
WBGene00004409	rla-1	14.865	0.0393748	translation
WBGene00004425	rpl-13	4.83	0.0093506	translation
WBGene00004433	rpl-21	6.21	0.00601126	translation
WBGene00004442	rpl-28	3.97	0.00371687	translation
WBGene00004479	rps-10	8.72	0.0194855	translation
WBGene00004487	rps-18	6.49	0.0251361	translation
WBGene00004490	rps-21	11.36	0.0489559	translation
WBGene00004499	rps-30	7.69	0.0259354	translation
WBGene00004930	sod-1	7.13	0.0115023	oxidation-reduction process
WBGene00013858	ssp-34	10.28	0.0177975	uncharacterized
WBGene00009122	tct-1	4.42	0.0213877	development
WBGene00008506	tkt-1	0.565	0.000758291	metabolic process
WBGene00012179	W01D2.1	5.435	0.00508993	translation
WBGene00044356	W02D7.12	3.435	0.00381319	uncharacterized
WBGene00013290	Y57G11A.2	2.345	0.0044882	ortholog of vitelline membrane outer layer
WBGene00021993	Y59E9AL.3	1.05	0.00262184	uncharacterized
WBGene00022002	Y59E9AR.7	6.15	0.0110466	uncharacterized; msp-like
WBGene00022005	Y59H11AM.1	6.3	0.0113077	uncharacterized; msp-like
WBGene00013474	Y69E1A.2	3.69	0.00656805	development
WBGene00022875	ZK1248.4	10.39	0.0186496	uncharacterized; msp-like

## Sheet: CE Sperm
WBGeneID	Protein	MeanCoverage	MeanRelativeNSAF	Biological Function (WormBase)
WBGene00009583	aagr-3	0.6	0.00124929	metabolic process
WBGene00011474	aldo-1	4.52	0.00700746	glycolytic process
WBGene00000218	asp-5	2.035	0.00119773	proteolysis
WBGene00007308	C04G2.9	1.08	0.00154395	uncharacterized
WBGene00009394	clec-63	5.35	0.0101555	uncharacterized
WBGene00000802	crt-1	8.485	0.0297325	protein folding; required for sperm development
WBGene00010794	dld-1	11.6525	0.036514	oxidation-reduction process
WBGene00017163	dnpp-1	1.7	0.00100142	proteolysis
WBGene00011884	enol-1	5.69	0.034472	glycolytic process
WBGene00044364	F34D6.7	5.17	0.00540925	uncharacterized
WBGene00044365	F34D6.8	5.17	0.00540925	uncharacterized
WBGene00044366	F34D6.9	5.17	0.00540925	uncharacterized
WBGene00018145	F37C4.5	0.9925	0.00233585	uncharacterized
WBGene00014095	gdh-1	1.495	0.000878228	oxidation-reduction process
WBGene00001794	gta-1	3.6375	0.0109907	metabolic process
WBGene00002005	hsp-1	0.86	0.000895218	heat shock response
WBGene00002007	hsp-3	2.345	0.00229055	heat shock response
WBGene00002008	hsp-4	0.835	0.000871935	heat shock response
WBGene00019001	ipgm-1	1.0375	0.00177632	metabolic process
WBGene00010605	K06G5.1	2.005	0.00838449	uncharacterized
WBGene00010946	M176.10	1.98	0.00229853	uncharacterized
WBGene00015248	mai-2	8.26	0.0521834	negative regulation of ATPase activity
WBGene00003470	msp-152	10.24	0.0320605	sperm motility; oocyte signaling
WBGene00003424	msp-3	10.24	0.0320605	sperm motility; oocyte signaling
WBGene00003430	msp-32	6.84	0.0214295	sperm motility; oocyte signaling
WBGene00003431	msp-33	10.24	0.0320605	sperm motility; oocyte signaling
WBGene00003442	msp-49	10.24	0.0320605	sperm motility; oocyte signaling
WBGene00003444	msp-51	10.24	0.0320605	sperm motility; oocyte signaling
WBGene00003450	msp-55	10.24	0.0320605	sperm motility; oocyte signaling
WBGene00003451	msp-58	16.88	0.0528786	sperm motility; oocyte signaling
WBGene00003456	msp-63	10.24	0.0320605	sperm motility; oocyte signaling
WBGene00022875	ZK1248.4	16.88	0.0528786	uncharacterized; msp-like
WBGene00003463	msp-76	10.24	0.0320605	sperm motility; oocyte signaling
WBGene00003466	msp-77	10.24	0.0320605	sperm motility; oocyte signaling
WBGene00003465	msp-78	10.24	0.0320605	sperm motility; oocyte signaling
WBGene00009119	ndk-1	10.455	0.0180528	nucleoside diphosphate phosphorylation
WBGene00003925	pas-4	3.755	0.00412392	proteolysis
WBGene00003963	pdi-2	1.285	0.00329991	cell redox homeostasis
WBGene00019061	phi-38	4.91	0.00991669	ATP synthesis coupled proton transport
WBGene00021236	pud-1.2	4.64	0.0214088	uncharacterized
WBGene00017500	pud-2.2	17.21	0.0382637	uncharacterized
WBGene00011059	R06C1.4	7.74	0.00681972	uncharacterized
WBGene00011156	R09B3.3	15.885	0.0423647	development
WBGene00004409	rla-1	7.205	0.00423934	translation
WBGene00004479	rps-10	4.36	0.00631688	translation
WBGene00004490	rps-21	11.36	0.0237157	translation
WBGene00008205	sams-1	1.99	0.00258944	S-adenosylmethionine biosynthetic process
WBGene00015538	sams-3	1.98	0.00258304	S-adenosylmethionine biosynthetic process
WBGene00015540	sams-4	1.98	0.00258304	S-adenosylmethionine biosynthetic process
WBGene00006416	sams-5	1.98	0.00258304	S-adenosylmethionine biosynthetic process
WBGene00004930	sod-1	7.4275	0.0260191	oxidation-reduction process
WBGene00013858	ssp-34	10.28	0.0195047	uncharacterized
WBGene00010091	ssp-35	5.14	0.00535365	uncharacterized
WBGene00020894	T28D9.1	8.14	0.00364802	uncharacterized
WBGene00009122	tct-1	4.42	0.0288258	development
WBGene00008506	tkt-1	0.73	0.000927334	metabolic process
WBGene00044356	W02D7.12	6.87	0.00796571	uncharacterized
WBGene00013290	Y57G11A.2	2.11	0.00546707	ortholog of vitelline membrane outer layer
WBGene00021993	Y59E9AL.3	1.05	0.00150381	uncharacterized
WBGene00022002	Y59E9AR.7	10	0.0313206	uncharacterized; msp-like
WBGene00013474	Y69E1A.2	1.095	0.00156563	development
WBGene00014016	ZK632.9	9.675	0.00923962	reproduction

## Sheet: CRE Unactivated
WBGeneID	Protein	MeanCoverage	MeanRelativeNSAF	Ortholog in C. elegans
WBGene00063925	CRE14089	1.31	0.0015619	Y59E9AL.2
WBGene00069185	CRE29320	3.45	0.00317258	atp-2
WBGene00071445	CRE05232	0.935	0.00173804	mrpl-2
WBGene00053160	CRE05785	10.39	0.0748733	msp
WBGene00057473	CRE11721	6.3	0.0453957	msp
WBGene00064374	CRE04976	6.3	0.0453957	msp
WBGene00061475	CRE20483	3.15	0.0219687	msp
WBGene00057461	CRE11889	3.15	0.023427	msp-10
WBGene00082453	CRE18794	10.39	0.0748733	msp-152
WBGene00055436	CRE03149	6.3	0.0453957	msp-19
WBGene00058089	CRE18877	5.88	0.0423918	msp-53
WBGene00062836	CRE10229	2.42	0.0174176	msp-56
WBGene00071513	CRE04326	6.3	0.0453957	msp-74
WBGene00058086	CRE18531	6.3	0.0453957	msp-78
WBGene00058098	CRE18523	12.86	0.0573885	nspd
WBGene00061696	CRE20221	12.68	0.0565802	nspd
WBGene00057292	CRE11985	12.5	0.0557944	nspd
WBGene00057463	CRE11888	12.5	0.0557944	nspd
WBGene00057476	CRE11720	12.5	0.0557944	nspd
WBGene00078657	CRE22992	3.61	0.0061348	uncharacterized
WBGene00056145	CRE28222	12.7	0.091512	Y116A8A.2 and Y116A8A.7
WBGene00055631	CRE04736	1.32	0.0015698	Y59E9AL.3 and Y59E9AL.2
WBGene00076329	CRE15242	18.18	0.131029	ZK1248.17

## Sheet: CRE MO
WBGeneID	Protein	MeanCoverage	MeanRelativeNSAF	Ortholog in C. elegans
WBGene00057282	CRE11989	2.19	0.00157482	acdh
WBGene00057283	CRE11824	2.19	0.00157482	acdh
WBGene00070109	CRE16806	2.16	0.00155208	acdh-10
WBGene00068983	CRE23573	1.18	0.00160794	acdh-3
WBGene00051763	CRE00778	5.65	0.00686469	act
WBGene00066197	CRE18060	5.59	0.00679141	act
WBGene00066199	CRE18005	5.59	0.00679141	act
WBGene00085263	CRE18004	5.59	0.00679141	act-2
WBGene00055874	CRE04858	5.6	0.00680974	act-5
WBGene00064430	CRE06779	8.49	0.0113806	aldo-1
WBGene00053047	CRE05716	1.155	0.000787143	asp-6
WBGene00071501	CRE04333	4.71	0.00837865	atp-5
WBGene00061601	CRE13359	5.12	0.00605759	C04G2.9
WBGene00068655	CRE05206	1.28	0.000782959	C06G3.5
WBGene00051543	CRE00181	2.105	0.00161134	C14F11.6
WBGene00051760	CRE00276	1.275	0.000975412	calu-1
WBGene00057372	CRE11942	2.28	0.002592	clec-141
WBGene00055134	CRE25330	0.79	0.000539975	clip-1
WBGene00063067	CRE01028	1.45	0.00219901	col-95
WBGene00056971	CRE08941	1.545	0.00234283	col-96
WBGene00058827	CRE30846	3.495	0.00238384	cpi-2
WBGene00070237	CRE24752	2.61	0.00422965	cpz-1
WBGene00058819	CRE31098	2.05	0.00120724	crt-1
WBGene00057581	CRE04069	1.76	0.00126624	ctl-2
WBGene00066808	CRE11384	6.06	0.00598761	dld
WBGene00075686	CRE20166	4.83	0.00443776	dld
WBGene00062540	CRE12776	1.495	0.000763833	F01G4.6
WBGene00081787	CRE27881	2.1	0.00107044	F01G4.6
WBGene00058290	CRE07501	10.89	0.0222514	F08B12.4
WBGene00057608	CRE04082	5.39	0.00591566	F45H10.3
WBGene00059974	CRE29773	2.77	0.00358486	F53B6.4
WBGene00066332	CRE15476	4.56	0.00227064	gdh-1
WBGene00052148	CRE31123	0.53	0.000621449	gfi-1 and F57F4.4
WBGene00060456	CRE03886	2.13	0.0013769	got-2.1
WBGene00061163	CRE14055	3.67	0.00506024	gpi-1
WBGene00065661	CRE29904	1.13	0.000701462	gta
WBGene00074456	CRE14422	1.42	0.00087872	gta
WBGene00067816	CRE28781	1.72	0.00202232	hsp-1
WBGene00051572	CRE00198	1.66	0.00195164	hsp-3
WBGene00054328	CRE26136	1.64	0.0019258	hsp-4
WBGene00057990	CRE18923	1.37	0.000984716	hsp-60
WBGene00067905	CRE05823	2.615	0.00231514	hsp-60
WBGene00045454	CRE00159	3.595	0.00220304	ilys-5
WBGene00070244	CRE24737	2.11	0.00313809	ipgm-1
WBGene00084664	CRE11280	6.62	0.00501243	K03B8.14
WBGene00084676	CRE11187	6.715	0.00508749	K03B8.14
WBGene00053718	CRE02057	0.93	0.000702724	M176.10
WBGene00071940	CRE13102	8.26	0.0178093	mai-2
WBGene00063502	CRE02984	3.37	0.00545226	mdh-2
WBGene00057941	CRE18943	0.515	0.000219522	mig-6
WBGene00053160	CRE05785	10.39	0.0207837	msp
WBGene00057473	CRE11721	6.3	0.0126007	msp
WBGene00061475	CRE20483	6.3	0.0126007	msp
WBGene00062836	CRE10229	2.42	0.00483462	msp
WBGene00064374	CRE04976	6.3	0.0126007	msp
WBGene00086131	CRE29430	17.54	0.00567601	msp
WBGene00082453	CRE18794	10.39	0.0207837	msp-152
WBGene00055436	CRE03149	6.3	0.0126007	msp-19
WBGene00058089	CRE18877	5.88	0.0117668	msp-53
WBGene00071513	CRE04326	6.3	0.0126007	msp-74
WBGene00058086	CRE18531	6.3	0.0126007	msp-78
WBGene00059890	CRE29604	12.64	0.030315	ndk-1
WBGene00057292	CRE11985	15.28	0.0449348	nspd
WBGene00057463	CRE11888	15.28	0.0449348	nspd
WBGene00057476	CRE11720	15.28	0.0449348	nspd
WBGene00058098	CRE18523	15.71	0.0462188	nspd
WBGene00061696	CRE20221	15.49	0.0455679	nspd
WBGene00068392	CRE11145	2.97	0.0023315	ostf-4 and F37C4.5
WBGene00074688	CRE06225	2.905	0.00227865	ostf-4 and F37C4.5
WBGene00079127	CRE06224	1.205	0.00134298	ostf-4 and F37C4.5
WBGene00080435	CRE11144	2.91	0.00228233	ostf-4 and F37C4.5
WBGene00060022	CRE29746	7.51	0.00646221	pas-4
WBGene00071273	CRE13725	2.09	0.00128142	pbs-1
WBGene00070344	CRE09768	11.11	0.00435751	pgrn-1
WBGene00054034	CRE26558	3.19	0.00262759	phb-2
WBGene00052500	CRE27093	9.35	0.00604728	R04F11.2
WBGene00059895	CRE29822	1.605	0.000981388	rla-0
WBGene00062299	CRE23883	4.78	0.00619234	rpl-13
WBGene00060069	CRE29726	2.275	0.00172148	rpl-19
WBGene00052607	CRE27463	15.87	0.0283822	rpl-28
WBGene00061175	CRE14046	11.885	0.0131173	rpl-31
WBGene00074977	CRE07160	8.18	0.00898108	rpl-34
WBGene00054726	CRE25104	4.15	0.0075344	rpl-6
WBGene00060412	CRE03862	8.665	0.0213388	rps-10
WBGene00074601	CRE02774	6.49	0.00641488	rps-18
WBGene00054720	CRE25391	5.68	0.00695937	rps-21
WBGene00072258	CRE13714	7.69	0.00942181	rps-28
WBGene00057928	CRE18952	7.69	0.00995484	rps-30
WBGene00068698	CRE12679	5.29	0.00311093	rps-8
WBGene00063944	CRE28757	0.97	0.000825101	sams
WBGene00063946	CRE28655	0.99	0.000843395	sams
WBGene00054225	CRE26193	12.22	0.0126784	sod-1
WBGene00059229	CRE10902	10.28	0.0149563	ssp
WBGene00084294	CRE01526	10.28	0.0181418	ssp
WBGene00084295	CRE01525	10.28	0.0181418	ssp
WBGene00052471	CRE27382	10.28	0.00923288	ssp-35
WBGene00076644	CRE26894	4.45	0.00785937	T04A6.4
WBGene00065428	CRE20403	4.705	0.00360221	T23G11.1
WBGene00054094	CRE26530	12	0.0155294	T28D9.1
WBGene00086124	CRE29821	4.42	0.00715003	tct-1
WBGene00063041	CRE01082	8.14	0.00396339	tin-10
WBGene00065677	CRE29912	3.24	0.00363652	tkt-1
WBGene00052502	CRE27401	2.925	0.00162867	tomm-2
WBGene00054428	CRE26365	4.05	0.00647915	tpi-1
WBGene00074195	CRE05324	7.63	0.00754171	ttr
WBGene00062519	CRE12758	7.63	0.00754171	ttr-17
WBGene00071960	CRE12710	4.59	0.00457326	vdac-1
WBGene00056145	CRE28222	12.7	0.0254025	Y116A8A.2 and Y116A8A.7
WBGene00084819	CRE12885	1.005	0.000762651	Y32F6A.5
WBGene00054880	CRE25184	6.01	0.00520919	Y54F10AM.5
WBGene00063925	CRE14089	2.89	0.00509514	Y59E9AL.2
WBGene00055631	CRE04736	2.9	0.00512157	Y59E9AL.3 and Y59E9AL.2
WBGene00072770	CRE11537	6.29	0.0100654	Y74C10AR.2
WBGene00070600	CRE30431	2.285	0.00173032	zig-12
WBGene00076329	CRE15242	18.18	0.0363709	ZK1248.17
WBGene00066200	CRE18007	5.63	0.00684636
WBGene00081215	CRE13415	15.94	0.0187553

## Sheet: CRE Sperm
WBGeneID	Protein	MeanCoverage	MeanRelativeNSAF	Ortholog in C. elegans
WBGene00068983	CRE23573	2.36	0.00280607	acdh-3
WBGene00054197	CRE26209	2.76	0.0010517	acer-1
WBGene00051763	CRE00778	7.39	0.0112666	act
WBGene00066197	CRE18060	7.315	0.0111469	act
WBGene00066199	CRE18005	7.315	0.0111469	act
WBGene00085263	CRE18004	7.315	0.0111469	act-2
WBGene00055874	CRE04858	2.935	0.00462383	act-5
WBGene00064430	CRE06779	1.505	0.000678603	aldo-1
WBGene00053342	CRE02248	1.145	0.000426879	alh-8
WBGene00079811	CRE08158	2.555	0.00158296	ant
WBGene00053047	CRE05716	1.155	0.000636697	asp-6
WBGene00069185	CRE29320	1.09	0.00134842	atp-2
WBGene00060059	CRE29512	2.465	0.00200372	atp-3
WBGene00071501	CRE04333	8.9	0.00986577	atp-5
WBGene00064023	CRE13466	3.035	0.00208749	C02B10.4
WBGene00061601	CRE13359	1.08	0.000602456	C04G2.9
WBGene00068410	CRE16296	1.515	0.000682658	C49C8.5
WBGene00051760	CRE00276	2.55	0.00150046	calu-1
WBGene00057372	CRE11942	2.28	0.000849067	clec-141
WBGene00065252	CRE22288	3.5	0.00329443	col-184
WBGene00069379	CRE23710	2.89	0.000759939	col-8
WBGene00063067	CRE01028	2.9	0.0030393	col-95
WBGene00056971	CRE08941	3.09	0.00323788	col-96
WBGene00058827	CRE30846	6.99	0.00485652	cpi-2
WBGene00054868	CRE25470	2.54	0.000946237	cri-3
WBGene00058819	CRE31098	2.05	0.00175761	crt-1
WBGene00057581	CRE04069	0.88	0.00048462	ctl-2
WBGene00052578	CRE27441	4.47	0.00544824	cyc
WBGene00070422	CRE15743	6.25	0.00761547	cyc
WBGene00081154	CRE24352	4.47	0.00544824	cyc
WBGene00051213	CRE00002	1.7	0.000764442	dim-1
WBGene00066808	CRE11384	8.28	0.0109691	dld
WBGene00061628	CRE20182	4.85	0.00335502	eef-1A.1
WBGene00064482	CRE06749	1.87	0.00104408	eef-1B.1
WBGene00080553	CRE17540	0.67	0.000373938	eef-1B.2
WBGene00053271	CRE01886	6.65	0.00298046	enol-1
WBGene00062540	CRE12776	2.24	0.00179243	F01G4.6
WBGene00081787	CRE27881	3.15	0.00251371	F01G4.6
WBGene00058290	CRE07501	10.89	0.0255329	F08B12.4
WBGene00057608	CRE04082	5.39	0.00564172	F45H10.3
WBGene00059974	CRE29773	2.77	0.00130458	F53B6.4
WBGene00054069	CRE26546	5.45	0.00571038	F58F12.1
WBGene00070414	CRE18204	1.26	0.000625911	fib-1
WBGene00077240	CRE16723	1.315	0.000488532	got-1.2
WBGene00060456	CRE03886	1.7	0.000527202	got-2.1
WBGene00051542	CRE00653	1.93	0.000539463	got-2.2
WBGene00061163	CRE14055	1.75	0.00164721	gpi-1
WBGene00055927	CRE14174	8.935	0.00563408	H28O16.1
WBGene00070959	CRE06968	3.48	0.00141399	har-1
WBGene00052466	CRE27381	2.885	0.00158769	his
WBGene00052488	CRE05743	2.76	0.00151942	his
WBGene00053112	CRE05547	2.76	0.00151942	his
WBGene00057890	CRE18971	2.76	0.00151942	his
WBGene00058501	CRE15278	6.4	0.00342074	his
WBGene00068514	CRE26770	6.07	0.00220122	his
WBGene00070150	CRE11501	6.07	0.00220122	his
WBGene00072146	CRE27903	6.05	0.00219113	his
WBGene00076741	CRE07126	5.18	0.00187676	his
WBGene00078979	CRE05746	3.75	0.0020642	his
WBGene00080028	CRE08032	3.66	0.0020135	his
WBGene00080190	CRE05349	3.4	0.00433781	his
WBGene00082300	CRE01514	3.69	0.0020304	his
WBGene00051572	CRE00198	2.19	0.00104793	hsp-3
WBGene00057990	CRE18923	1.37	0.00249049	hsp-6
WBGene00067905	CRE05823	3.485	0.00285108	hsp-60
WBGene00070244	CRE24737	2.11	0.000904047	ipgm-1
WBGene00070718	CRE10650	1.605	0.000994924	K08C9.2
WBGene00063684	CRE09014	0.5425	0.000595467	lea-1
WBGene00053718	CRE02057	1.86	0.000971366	M176.10
WBGene00071940	CRE13102	9.17	0.0347977	mai-2
WBGene00063502	CRE02984	3.37	0.00536128	mdh-2
WBGene00057941	CRE18943	1.35	0.000447002	mig-6
WBGene00063215	CRE03312	11.47	0.00831347	mlc
WBGene00063216	CRE03254	6.68	0.00483999	mlc-2
WBGene00053160	CRE05785	27.27	0.0672981	msp
WBGene00057473	CRE11721	16.54	0.040802	msp
WBGene00061475	CRE20483	16.54	0.040802	msp
WBGene00064374	CRE04976	16.54	0.040802	msp
WBGene00082453	CRE18794	27.27	0.0672981	msp-152
WBGene00055436	CRE03149	16.54	0.040802	msp-19
WBGene00058089	CRE18877	15.44	0.0381026	msp-53
WBGene00071513	CRE04326	16.54	0.040802	msp-74
WBGene00058086	CRE18531	16.54	0.040802	msp-78
WBGene00052456	CRE27378	0.51	0.000238971	myo-3
WBGene00059890	CRE29604	4.95	0.0129421	ndk-1
WBGene00065964	CRE06036	13.635	0.00203052	nlp-26
WBGene00057292	CRE11985	6.25	0.00310275	nspd
WBGene00057463	CRE11888	6.25	0.00310275	nspd
WBGene00057476	CRE11720	6.25	0.00310275	nspd
WBGene00058098	CRE18523	6.43	0.00319121	nspd
WBGene00061696	CRE20221	6.34	0.00314631	nspd
WBGene00068392	CRE11145	1.71	0.000892863	ostf-4 and F37C4.5
WBGene00074688	CRE06225	1.675	0.00087191	ostf-4 and F37C4.5
WBGene00080435	CRE11144	1.675	0.000873938	ostf-4 and F37C4.5
WBGene00060022	CRE29746	5.335	0.00362776	pas-4
WBGene00071273	CRE13725	2.09	0.000934845	pbs-1
WBGene00070344	CRE09768	8.25	0.00233852	pgrn-1
WBGene00054034	CRE26558	3.19	0.0030999	phb-2
WBGene00052500	CRE27093	4.675	0.00208749	R04F11.2
WBGene00055968	CRE28335	13.67	0.00462999	R06C1.4
WBGene00055974	CRE28621	24.115	0.00845657	R09B3.2 and R09B3.3
WBGene00055967	CRE28336	7.74	0.00294895	R09B3.3
WBGene00059226	CRE11083	2.5	0.00279247	R102.8 and C18H7.7
WBGene00062373	CRE24016	3.4	0.00120243	R12E2.13
WBGene00054383	CRE26392	1.525	0.00075498	rol-8
WBGene00062749	CRE10117	4.545	0.00135368	rpl-12
WBGene00062299	CRE23883	4.78	0.005577	rpl-13
WBGene00060069	CRE29726	2.275	0.00250218	rpl-19
WBGene00052607	CRE27463	15.87	0.0186935	rpl-28
WBGene00059859	CRE29846	3.915	0.00215409	rpl-30
WBGene00074977	CRE07160	8.18	0.00653404	rpl-34
WBGene00059548	CRE10220	2.075	0.00168607	rpl-7
WBGene00060412	CRE03862	8.665	0.00925999	rps-10
WBGene00055621	CRE04732	7.86	0.00336511	rps-12
WBGene00054720	CRE25391	15.905	0.0239516	rps-21
WBGene00072258	CRE13714	7.69	0.00343648	rps-28
WBGene00057928	CRE18952	7.69	0.0036236	rps-30
WBGene00068698	CRE12679	2.645	0.00107423	rps-8
WBGene00063944	CRE28757	1.94	0.00114033	sams
WBGene00063946	CRE28655	1.98	0.00116591	sams
WBGene00065521	CRE21931	1.69	0.00106541	sdha-1
WBGene00056219	CRE28174	1.71	0.0010802	sdha-2
WBGene00054225	CRE26193	12.22	0.0157027	sod-1
WBGene00059229	CRE10902	10.28	0.0152955	ssp
WBGene00084294	CRE01526	10.28	0.00880555	ssp
WBGene00084295	CRE01525	10.28	0.00880555	ssp
WBGene00076644	CRE26894	1.62	0.000904689	T04A6.4
WBGene00063195	CRE03298	2.82	0.000687644	T23E7.2
WBGene00053238	CRE02306	8.41	0.00208749	T24B8.3
WBGene00054094	CRE26530	12	0.00951906	T28D9.1
WBGene00070629	CRE31473	2.665	0.00165122	tag-61
WBGene00086124	CRE29821	4.42	0.00780794	tct-1
WBGene00065677	CRE29912	1.46	0.00116282	tkt
WBGene00074556	CRE26040	1.87	0.00149178	tkt
WBGene00052502	CRE27401	5.85	0.00250549	tomm-20
WBGene00054428	CRE26365	4.05	0.00281174	tpi-1
WBGene00074195	CRE05324	7.63	0.00548716	ttr
WBGene00062519	CRE12758	7.63	0.00548716	ttr-17
WBGene00067647	CRE24151	1.15	0.00108109	unc-15
WBGene00060889	CRE20688	1.615	0.00118879	unc-54
WBGene00056204	CRE28495	3.025	0.00171945	unc-87
WBGene00071960	CRE12710	8.48	0.00674472	vdac-1
WBGene00067904	CRE05879	12.96	0.0105669	Y22D7AL.10
WBGene00084819	CRE12885	1.005	0.000554238	Y32F6A.5
WBGene00060577	CRE03747	0.715	0.000294016	Y37E3.17
WBGene00065973	CRE06009	1.77	0.000641517	Y43F8B.1
WBGene00069817	CRE07799	10.91	0.00450352	Y51A2D.14
WBGene00054880	CRE25184	6.01	0.0051483	Y54F10AM.5
WBGene00063925	CRE14089	1.05	0.000586372	Y59E9AL.2
WBGene0005563	CRE04736	1.055	0.000589723	Y59E9AL.3 and Y59E9AL.2
WBGene00053392	CRE02222	1.085	0.000607147	Y69E1A.2
WBGene00072770	CRE11537	6.29	0.00296323	Y74C10AR.2
WBGene00055009	CRE25250	11.54	0.00691086	ZK632.9
WBGene00051249	CRE00499	5.18	0.0035874
WBGene00064226	CRE18105	0.6	0.000271036
WBGene00066200	CRE18007	2.95	0.00464816
WBGene00069319	CRE30219	3.845	0.00171824
WBGene00069321	CRE30221	3.935	0.00175912
WBGene00080007	CRE08190	1.795	0.00229121
WBGene00084630	CRE12049	5.745	0.00256798
