# Supplementary material for: Proteomic and evolutionary analyses of sperm activation identify uncharacterized genes in Caenorhabditis nematodes
Source: BMC Genomics. 2018 Aug 7;19:593. doi: 10.1186/s12864-018-4980-7 (PMC6081950; doi:10.1186/s12864-018-4980-7)
Supplement: Supplementary file 9 — Functional assays of the Nematode-Specific Peptide family, group F (NSPF) gene family. The fecundity data for total reproductive success and competitive reproductive success of NSPF knockout males. (XLSX 60 kb) [file 12864_2018_4980_MOESM9_ESM.xlsx]

## Sheet: Read Me
Phillips Lab: NSPF Gene Family Knockout Male Reproductive Success Data
Plates	NGM-agar smalls (d = 38 mm) seeded w/ 10 uL OP50
Strains	knockout - PX623 (fxDf1 II; him-5(e1490) V)
	wildtype - JK574 (fog-2mutation on N2 background)
	RFP positive - PX626 (fxIs2[Phsp-16.41::PEEL-1, prpl-28::mKate2, prps-0::HgrR, I:2851009]; fog-2(q71) V )
Dates	December 2017 - February 2018
Total Repro. Success: All offspring produced by a male when given 24 hr to mate with an excess of females
Plate ID	Male	Day 1 Progeny	Days 2-8 Progeny		Total Progeny
identifier for each male	wildtype or knockout	progeny laid during the 24 hour mating window	continued progeny production after mating (until sperm store is used)		sum of all progeny produced
Competitive Repro. Success: Offspring produced by a male in a competitive sperm environment when given 15 hr to mate with 1 female
Plate ID	Replicate	Focal Male	Total Progeny	RFP+ Progeny		Focal Male Progeny
identifier for each male	two independent replicates	wildtype or knock out (both RFP -)	all progeny laid in 24 hr window	number of progeny that were RFP positive are therefore came from the competitor male		number of progeny that were RFP negative and therefore came from the focal male		excluded due to only a single male mating

## Sheet: Total Repro. Success
Plate ID	Male	Day 1 Progeny	Day 2 Progeny	Day 3 Progeny	Day 4 Progeny	Day 5 Progeny	Day 6 Progeny	Day 7 Progeny	Day 8 Progeny	Total Progeny
ctl_1	wildtype	218	243	91	130	56	101	46	37	922
ctl_2	wildtype	182	192	109	132	51	91	58	82	897
ctl_3	wildtype	115	205	139	164	58	24	2	0	707
ctl_4	wildtype	202	280	128	113	32	29	2	0	786
ctl_5	wildtype	260	198	73	51	12	2	0	0	596
ctl_6	wildtype	199	226	119	119	57	125	38	0	883
ctl_7	wildtype	215	223	76	97	55	115	83	36	900
ctl_9	wildtype	188	215	104	132	115	48	74	69	945
ctl_10	wildtype	233	261	96	97	4	24	41	2	758
ctl_11	wildtype	236	187	7	93	47	98	72	77	817
ctl_12	wildtype	197	166	60	93	32	72	72	27	719
ctl_13	wildtype	238	230	98	123	26	12	0	0	727
ctl_14	wildtype	120	204	120	119	49	62	3	1	678
ctl_15	wildtype	273	138	31	20	2	0	0	0	464
ctl_16	wildtype	31	193	54	34	7	18	0	0	337
ctl_17	wildtype	182	260	132	186	114	205	133	71	1283
ctl_18	wildtype	214	250	124	121	30	13	0	0	752
ctl_19	wildtype	206	237	99	120	35	20	0	0	717
ctl_20	wildtype	196	210	96	81	32	68	62	99	844
exp_1	knockout	143	262	108	116	57	92	56	4	838
exp_2	knockout	243	281	120	105	30	9	1	0	789
exp_3	knockout	80	76	62	42	0	0	0	0	260
exp_4	knockout	166	273	105	78	47	76	66	45	856
exp_5	knockout	119	189	142	215	102	89	52	28	936
exp_6	knockout	242	282	164	120	41	64	8	0	921
exp_7	knockout	123	290	160	136	59	82	3	0	853
exp_9	knockout	251	264	82	9	59	0	0	0	665
exp_10	knockout	250	222	88	117	40	42	1	0	760
exp_13	knockout	220	262	116	107	44	76	50	34	909
exp_14	knockout	73	87	63	78	16	10	0	0	327
exp_15	knockout	235	263	101	153	41	12	0	0	805
exp_16	knockout	184	159	73	75	31	60	18	0	600
exp_17	knockout	220	281	128	210	102	83	21	3	1048
exp_18	knockout	242	297	123	111	53	71	12	0	909
exp_20	knockout	263	170	76	120	55	110	22	1	817

## Sheet: Competitive Repro. Success
Plate ID	Replicate	Focal Male	Total Progeny	RFP+ Progeny	Focal Male Progeny
R1_ctl_1	replicate 1	wildtype	11	11	0
R1_ctl_2	replicate 1	wildtype	99	62	37
R1_ctl_3	replicate 1	wildtype	92	66	26
R1_ctl_4	replicate 1	wildtype	96	42	54
R1_ctl_5	replicate 1	wildtype	96	29	67
R1_ctl_6	replicate 1	wildtype	98	54	44
R1_ctl_7	replicate 1	wildtype	92	92	0
R1_ctl_8	replicate 1	wildtype	119	65	54
R1_ctl_9	replicate 1	wildtype	103	21	82
R1_ctl_11	replicate 1	wildtype	92	66	26
R1_ctl_12	replicate 1	wildtype	82	42	40
R1_ctl_13	replicate 1	wildtype	85	32	53
R1_ctl_14	replicate 1	wildtype	68	22	46
R1_ctl_15	replicate 1	wildtype	45	0	45
R1_ctl_16	replicate 1	wildtype	99	60	39
R1_ctl_17	replicate 1	wildtype	79	14	65
R1_ctl_18	replicate 1	wildtype	91	26	65
R1_ctl_19	replicate 1	wildtype	96	38	58
R1_ctl_20	replicate 1	wildtype	98	51	47
R1_ctl_21	replicate 1	wildtype	92	27	65
R1_ctl_22	replicate 1	wildtype	119	103	16
R1_ctl_23	replicate 1	wildtype	92	35	57
R1_ctl_24	replicate 1	wildtype	105	77	28
R1_ctl_25	replicate 1	wildtype	96	28	68
R1_ctl_26	replicate 1	wildtype	89	20	69
R1_ctl_27	replicate 1	wildtype	112	104	8
R1_ctl_28	replicate 1	wildtype	99	17	82
R1_ctl_29	replicate 1	wildtype	115	107	8
R1_ctl_30	replicate 1	wildtype	102	40	62
R1_exp_2	replicate 1	knockout	102	57	45
R1_exp_3	replicate 1	knockout	93	73	20
R1_exp_4	replicate 1	knockout	82	40	42
R1_exp_5	replicate 1	knockout	101	37	64
R1_exp_6	replicate 1	knockout	108	108	0
R1_exp_7	replicate 1	knockout	104	104	0
R1_exp_8	replicate 1	knockout	129	84	45
R1_exp_9	replicate 1	knockout	109	49	60
R1_exp_10	replicate 1	knockout	76	26	50
R1_exp_11	replicate 1	knockout	98	24	74
R1_exp_12	replicate 1	knockout	85	43	42
R1_exp_13	replicate 1	knockout	112	112	0
R1_exp_14	replicate 1	knockout	101	46	55
R1_exp_15	replicate 1	knockout	132	65	67
R1_exp_17	replicate 1	knockout	113	25	88
R1_exp_18	replicate 1	knockout	107	31	76
R1_exp_19	replicate 1	knockout	131	31	100
R1_exp_20	replicate 1	knockout	112	81	31
R1_exp_21	replicate 1	knockout	95	55	40
R1_exp_23	replicate 1	knockout	109	82	27
R1_exp_24	replicate 1	knockout	102	60	42
R1_exp_25	replicate 1	knockout	111	75	36
R1_exp_26	replicate 1	knockout	110	76	34
R1_exp_27	replicate 1	knockout	111	54	57
R1_exp_28	replicate 1	knockout	104	40	64
R1_exp_29	replicate 1	knockout	115	83	32
R1_exp_30	replicate 1	knockout	115	115	0
R2_ctl_1	replicate 2	wildtype	101	26	75
R2_ctl_2	replicate 2	wildtype	125	69	56
R2_ctl_3	replicate 2	wildtype	107	15	92
R2_ctl_4	replicate 2	wildtype	140	5	135
R2_ctl_6	replicate 2	wildtype	116	49	67
R2_ctl_8	replicate 2	wildtype	123	88	35
R2_ctl_9	replicate 2	wildtype	127	36	91
R2_ctl_10	replicate 2	wildtype	120	74	46
R2_ctl_11	replicate 2	wildtype	118	35	83
R2_ctl_12	replicate 2	wildtype	111	75	36
R2_ctl_13	replicate 2	wildtype	114	44	70
R2_ctl_14	replicate 2	wildtype	134	41	93
R2_ctl_15	replicate 2	wildtype	130	43	87
R2_ctl_16	replicate 2	wildtype	135	63	72
R2_ctl_17	replicate 2	wildtype	132	66	66
R2_ctl_18	replicate 2	wildtype	109	53	56
R2_ctl_19	replicate 2	wildtype	127	92	35
R2_ctl_20	replicate 2	wildtype	149	62	87
R2_ctl_21	replicate 2	wildtype	145	80	65
R2_ctl_22	replicate 2	wildtype	101	101	0
R2_ctl_23	replicate 2	wildtype	125	29	96
R2_ctl_24	replicate 2	wildtype	147	42	105
R2_ctl_25	replicate 2	wildtype	134	126	8
R2_ctl_26	replicate 2	wildtype	139	20	119
R2_ctl_27	replicate 2	wildtype	142	88	54
R2_ctl_28	replicate 2	wildtype	126	68	58
R2_ctl_29	replicate 2	wildtype	135	32	103
R2_ctl_30	replicate 2	wildtype	142	59	83
R2_exp_1	replicate 2	knockout	147	56	91
R2_exp_2	replicate 2	knockout	99	45	54
R2_exp_3	replicate 2	knockout	111	0	111
R2_exp_4	replicate 2	knockout	99	94	5
R2_exp_5	replicate 2	knockout	128	128	0
R2_exp_6	replicate 2	knockout	101	79	22
R2_exp_8	replicate 2	knockout	117	57	60
R2_exp_9	replicate 2	knockout	130	66	64
R2_exp_11	replicate 2	knockout	133	0	133
R2_exp_12	replicate 2	knockout	122	0	122
R2_exp_13	replicate 2	knockout	119	49	70
R2_exp_14	replicate 2	knockout	125	62	63
R2_exp_15	replicate 2	knockout	122	122	0
R2_exp_16	replicate 2	knockout	134	66	68
R2_exp_17	replicate 2	knockout	105	81	24
R2_exp_18	replicate 2	knockout	134	105	29
R2_exp_19	replicate 2	knockout	117	117	0
R2_exp_20	replicate 2	knockout	135	97	38
R2_exp_21	replicate 2	knockout	132	67	65
R2_exp_22	replicate 2	knockout	126	92	34
R2_exp_23	replicate 2	knockout	106	56	50
R2_exp_24	replicate 2	knockout	113	19	94
R2_exp_25	replicate 2	knockout	136	136	0
R2_exp_26	replicate 2	knockout	44	22	22
R2_exp_27	replicate 2	knockout	95	42	53
R2_exp_28	replicate 2	knockout	122	0	122
R2_exp_29	replicate 2	knockout	115	53	62
R2_exp_30	replicate 2	knockout	143	100	43
